# Supplementary material for: In Situ Synthesis of a Bi2Te3-Nanosheet/Reduced-Graphene-Oxide Nanocomposite for Non-Enzymatic Electrochemical Dopamine Sensing
Source: Nanomaterials (Basel). 2022 Jun 10;12(12):2009. doi: 10.3390/nano12122009 (PMC9228124; doi:10.3390/nano12122009)
Supplement: Supplementary file 1 [file nanomaterials-12-02009-s001.zip]

Archive with 1 entries (1 files):
- nanomaterials-1758740-Supplementary Material.pdf
